# Supplementary material for: The transcriptional network of WRKY53 in cereals links oxidative responses to biotic and abiotic stress inputs
Source: Funct Integr Genomics. 2014 Apr 29;14(2):351–62. doi: 10.1007/s10142-014-0374-3 (PMC4059961; doi:10.1007/s10142-014-0374-3)
Supplement: Supplementary file 5 — Gene ontology (GO) enrichment test results comparing a subset of rice genes coregulated with LOC_Os05g27730 to the genome-wide background. A, B and C, GO term ID, name, and category; D, number of genes with the GO term in gene subset; E, number of genes with the GO term in background gene set; F and G, numbers of genes without GO term in subset and background; H, p-value of enrichment test: p-values of significantly enriched GO terms are in bold; I, list of genes with the GO term in the gene subset. (XLSX 13 kb) [file 10142_2014_374_MOESM5_ESM.xlsx]

## Sheet: Sheet1
Table S2. Gene ontology (GO) enrichment test results comparing a subset of rice genes coregulated with LOC_Os05g27730 to the genome-wide background. A, B and C, GO term ID, name, and category; D, number of genes with the GO term in gene subset; E, number of genes with the GO term in background gene set; F and G, numbers of genes without GO term in subset and background; H, p-value of enrichment t…
GOTerm	GOName	GOCategory	InTest	InBackground	NotInTest	NotInBackground	ModifiedPValue	Genes
5515	protein binding	molecular_function	24	2967	70	54657	2.72836e-10	LOC_Os01g02300, LOC_Os01g03690, LOC_Os01g06280, LOC_Os01g38980, LOC_Os01g46800, LOC_Os01g50410, LOC_Os01g67820, LOC_Os02g09960, LOC_Os02g45780, LOC_Os02g54600, LOC_Os02g56370, LOC_Os03g15770, LOC_Os03g50410, LOC_Os05g01940, LOC_Os05g03620, LOC_Os05g50180, LOC_Os06g09310, LOC_Os06g14030, LOC_Os06g14450, LOC_Os07g10970, LOC_Os09g29310, LOC_Os11g11960, LOC_Os11g36200, LOC_Os12g41110
16020	membrane	cellular_component	18	2759	76	54865	1.97625e-06	LOC_Os01g02300, LOC_Os01g03690, LOC_Os01g06280, LOC_Os02g43820, LOC_Os02g45780, LOC_Os03g15770, LOC_Os03g37090, LOC_Os03g52910, LOC_Os04g46240, LOC_Os05g03620, LOC_Os05g41780, LOC_Os06g13180, LOC_Os06g14030, LOC_Os08g04370, LOC_Os08g37660, LOC_Os10g35460, LOC_Os10g41330, LOC_Os11g36200
16301	kinase activity	molecular_function	16	2195	78	55429	2.4889e-06	LOC_Os01g02300, LOC_Os01g03690, LOC_Os01g06280, LOC_Os01g50410, LOC_Os02g02600, LOC_Os02g03410, LOC_Os02g09960, LOC_Os02g54600, LOC_Os02g56370, LOC_Os03g15770, LOC_Os05g03620, LOC_Os05g50180, LOC_Os07g35280, LOC_Os11g36200, LOC_Os12g12260, LOC_Os12g41110
5634	nucleus	cellular_component	16	2268	78	55356	3.69177e-06	LOC_Os01g46800, LOC_Os01g50410, LOC_Os01g61080, LOC_Os02g02600, LOC_Os02g03410, LOC_Os02g08440, LOC_Os02g43820, LOC_Os02g54600, LOC_Os03g37090, LOC_Os04g46240, LOC_Os05g41780, LOC_Os05g45410, LOC_Os05g50180, LOC_Os06g44010, LOC_Os10g41330, LOC_Os12g41110
9719	response to endogenous stimulus	biological_process	16	2312	78	55312	4.64687e-06	LOC_Os01g02300, LOC_Os01g03690, LOC_Os02g03410, LOC_Os02g43820, LOC_Os02g45780, LOC_Os03g15770, LOC_Os03g58010, LOC_Os03g58020, LOC_Os04g46240, LOC_Os05g41780, LOC_Os06g09310, LOC_Os06g14030, LOC_Os07g35280, LOC_Os09g29310, LOC_Os10g41330, LOC_Os11g36200
30528	transcription regulator activity	molecular_function	8	441	86	57183	8.63937e-06	LOC_Os01g46800, LOC_Os01g61080, LOC_Os02g08440, LOC_Os02g43820, LOC_Os04g46240, LOC_Os05g41780, LOC_Os06g44010, LOC_Os10g41330
7165	signal transduction	biological_process	14	2130	80	55494	4.00608e-05	LOC_Os01g02300, LOC_Os01g06280, LOC_Os01g50410, LOC_Os02g03410, LOC_Os02g43820, LOC_Os02g54600, LOC_Os02g56370, LOC_Os03g15770, LOC_Os04g46240, LOC_Os05g03620, LOC_Os05g41780, LOC_Os10g41330, LOC_Os11g36200, LOC_Os12g12260
6464	cellular protein modification process	biological_process	12	1807	82	55817	0.000168059	LOC_Os01g02300, LOC_Os01g03690, LOC_Os01g06280, LOC_Os02g03410, LOC_Os02g09960, LOC_Os02g56370, LOC_Os03g15770, LOC_Os05g03620, LOC_Os05g50180, LOC_Os07g35280, LOC_Os11g36200, LOC_Os12g41110
6950	response to stress	biological_process	18	3971	76	53653	0.000197717	LOC_Os01g02300, LOC_Os01g03690, LOC_Os01g46800, LOC_Os01g50410, LOC_Os01g61080, LOC_Os02g08440, LOC_Os02g54600, LOC_Os03g15770, LOC_Os05g45410, LOC_Os05g50180, LOC_Os06g09310, LOC_Os06g44010, LOC_Os07g35280, LOC_Os09g29310, LOC_Os11g09010, LOC_Os11g11960, LOC_Os11g36200, LOC_Os12g41110
5886	plasma membrane	cellular_component	14	2613	80	55011	0.000300554	LOC_Os01g02300, LOC_Os01g03690, LOC_Os01g06280, LOC_Os02g03410, LOC_Os02g09960, LOC_Os02g56370, LOC_Os03g15770, LOC_Os05g03620, LOC_Os05g50180, LOC_Os06g14030, LOC_Os07g35280, LOC_Os11g11960, LOC_Os11g36200, LOC_Os12g41110
5635	nuclear envelope	cellular_component	4	85	90	57539	0.00040243	LOC_Os02g43820, LOC_Os04g46240, LOC_Os05g41780, LOC_Os10g41330
3700	sequence-specific DNA binding transcription factor activity	molecular_function	11	1737	83	55887	0.000520621	LOC_Os01g46800, LOC_Os01g61080, LOC_Os02g08440, LOC_Os02g15810, LOC_Os02g43820, LOC_Os03g53020, LOC_Os04g46240, LOC_Os05g41780, LOC_Os05g45410, LOC_Os06g44010, LOC_Os10g41330
5488	binding	molecular_function	11	1772	83	55852	0.000606624	LOC_Os02g03410, LOC_Os02g37330, LOC_Os02g45780, LOC_Os05g01940, LOC_Os05g50180, LOC_Os06g09310, LOC_Os08g04370, LOC_Os08g37660, LOC_Os09g29310, LOC_Os09g30490, LOC_Os12g41110
5737	cytoplasm	cellular_component	10	1476	84	56148	0.000669695	LOC_Os01g50410, LOC_Os01g67820, LOC_Os02g02600, LOC_Os02g03410, LOC_Os02g54600, LOC_Os03g37090, LOC_Os05g50180, LOC_Os06g14450, LOC_Os07g10970, LOC_Os12g41110
9991	response to extracellular stimulus	biological_process	4	132	90	57492	0.0013924	LOC_Os01g46800, LOC_Os01g61080, LOC_Os02g08440, LOC_Os06g44010
5730	nucleolus	cellular_component	5	355	89	57269	0.00278141	LOC_Os01g46800, LOC_Os02g43820, LOC_Os04g46240, LOC_Os05g41780, LOC_Os10g41330
3677	DNA binding	molecular_function	9	1616	85	56008	0.00476433	LOC_Os01g46800, LOC_Os01g50410, LOC_Os02g43820, LOC_Os02g54600, LOC_Os03g53020, LOC_Os04g46240, LOC_Os05g41780, LOC_Os05g45410, LOC_Os10g41330
9791	post-embryonic development	biological_process	4	231	90	57393	0.00652866	LOC_Os01g46800, LOC_Os01g61080, LOC_Os02g08440, LOC_Os06g44010
166	nucleotide binding	molecular_function	10	2366	84	55258	0.014454	LOC_Os01g02300, LOC_Os01g03690, LOC_Os01g06280, LOC_Os02g09960, LOC_Os02g56370, LOC_Os03g15770, LOC_Os05g03620, LOC_Os06g14030, LOC_Os07g35280, LOC_Os11g36200
30246	carbohydrate binding	molecular_function	4	502	90	57122	0.0485075	LOC_Os01g02300, LOC_Os01g03690, LOC_Os03g15770, LOC_Os07g35280
6810	transport	biological_process	6	1227	88	56397	0.0492478	LOC_Os01g67820, LOC_Os05g50180, LOC_Os06g14030, LOC_Os06g14450, LOC_Os07g10970, LOC_Os12g41110
9607	response to biotic stimulus	biological_process	7	1650	87	55974	0.0514272	LOC_Os02g08440, LOC_Os06g09310, LOC_Os06g14030, LOC_Os06g44010, LOC_Os09g29310, LOC_Os11g09010, LOC_Os11g36200
5856	cytoskeleton	cellular_component	2	142	92	57482	0.206171	LOC_Os01g50410, LOC_Os02g54600
9628	response to abiotic stimulus	biological_process	5	1561	89	56063	0.245547	LOC_Os01g50410, LOC_Os02g54600, LOC_Os05g45410, LOC_Os05g50180, LOC_Os12g41110
16787	hydrolase activity	molecular_function	7	2677	87	54947	0.264338	LOC_Os01g02300, LOC_Os02g03410, LOC_Os02g50490, LOC_Os03g02514, LOC_Os03g50410, LOC_Os06g13180, LOC_Os11g09010
5739	mitochondrion	cellular_component	7	2688	87	54936	0.267354	LOC_Os01g02300, LOC_Os01g03690, LOC_Os01g50410, LOC_Os02g54600, LOC_Os03g15770, LOC_Os07g35280, LOC_Os11g36200
9536	plastid	cellular_component	4	1272	90	56352	0.338212	LOC_Os03g37090, LOC_Os03g44380, LOC_Os03g52910, LOC_Os12g42280
16043	cellular component organization	biological_process	3	792	91	56832	0.366618	LOC_Os01g67820, LOC_Os06g14450, LOC_Os07g10970
8152	metabolic process	biological_process	3	838	91	56786	0.393011	LOC_Os01g02300, LOC_Os03g58010, LOC_Os03g58020
5773	vacuole	cellular_component	2	329	92	57295	0.41356	LOC_Os05g50180, LOC_Os12g41110
8150	biological_process	biological_process	3	876	91	56748	0.414445	LOC_Os06g09310, LOC_Os09g25760, LOC_Os09g29310
30154	cell differentiation	biological_process	2	332	92	57292	0.416407	LOC_Os06g14030, LOC_Os11g36200
3824	catalytic activity	molecular_function	6	2807	88	54817	0.476348	LOC_Os01g34450, LOC_Os03g02514, LOC_Os04g33390, LOC_Os05g01940, LOC_Os06g09310, LOC_Os09g29310
5622	intracellular	cellular_component	2	489	92	57135	0.547763	LOC_Os01g50410, LOC_Os02g54600
7275	multicellular organismal development	biological_process	2	524	92	57100	0.572794	LOC_Os03g04070, LOC_Os06g14030
6629	lipid metabolic process	biological_process	2	577	92	57047	0.608113	LOC_Os03g50410, LOC_Os11g09010
